# Supplementary material for: Discovery of Causal Paths in Cardiorespiratory Parameters: A Time-Independent Approach in Elite Athletes
Source: Front Physiol. 2018 Oct 30;9:1455. doi: 10.3389/fphys.2018.01455 (PMC6218878; doi:10.3389/fphys.2018.01455)
Supplement: Data Sheet 1 — The data file with cardiac and respiratory parameters calculated from all participants for the two body positions. [file Data_Sheet_1.zip]

Archive with 3 entries (2 files):
- S1 - Data file.RData
- __MACOSX/
- __MACOSX/._S1 - Data file.RData
