# Supplementary material for: Discovery of Causal Paths in Cardiorespiratory Parameters: A Time-Independent Approach in Elite Athletes
Source: Front Physiol. 2018 Oct 30;9:1455. doi: 10.3389/fphys.2018.01455 (PMC6218878; doi:10.3389/fphys.2018.01455)
Supplement: Data Sheet 2 — The R script comprising all algorithms mentioned in the text, from loading of the above data to delivery of final outcomes. [file Data_Sheet_2.zip]

Archive with 3 entries (2 files):
- S2 - R Script.R
- __MACOSX/
- __MACOSX/._S2 - R Script.R
