# Supplementary material for: Discovery of Causal Paths in Cardiorespiratory Parameters: A Time-Independent Approach in Elite Athletes
Source: Front Physiol. 2018 Oct 30;9:1455. doi: 10.3389/fphys.2018.01455 (PMC6218878; doi:10.3389/fphys.2018.01455)
Supplement: Data Sheet 2 — The R script comprising all algorithms mentioned in the text, from loading of the above data to delivery of final outcomes. [file Data_Sheet_2.zip › S2 - R Script.R]

# Installing necessary extenral packages
# install.packages("ggplot2")
# install.packages("generalCorr")
# install.packages("CAM")
# install.packages("stringr")
# install.packages("rJava")
# devtools::install_github("bd2kccd/r-causal")
# install.packages("bnlearn")
# install.packages("medmod")
# install.packages("powerMediation")

# Loading necessary external packages
library(ggplot2)

# Loading data file (supplemented to the manuscript as RData file; the name of the file should be changed first)
load('Data.RData')

# Normality tests (only for exploratory analysis, for all 10 considered parameters, for 2 body positions)
for (i in 1:20){
  print(i)
  print(shapiro.test(data[,i]))
}; rm(i)

# Exploratory figures (Fig. 1-10 in the paper)
Lab = c('Heart Rate [BPM]','lnRMSSD','RMSSD [ms]','Respiratory Rate [BPM]','Coefficient of iRR',
        'Coefficient of InsT','Coefficient of ExpT','Coefficient of InsV','Coefficient of ExpV','Breathing Regularity [%]')
Norm = c(1,1,0,1,0,0,0,0,0,0) # Established manually from normality tests (lines 16-19)
# The loop for all parameters
for (i in 1:10){
  dt <- data.frame(id = c(rep("Supine",100),rep("Standing",100)),value = c(data[,i],data[,i+10]))
  if(Norm[i]==1){
    test <- t.test(dt$value[dt$id=="Supine"],dt$value[dt$id=="Standing"],paired=TRUE,alternative = "two.sided")
  } else {
    test <- wilcox.test(dt$value[dt$id=="Supine"],dt$value[dt$id=="Standing"],paired=TRUE,alternative = "two.sided")
  }
  if(test$p.value < 0.001){
    Label <- "***"
  } else if(test$p.value < 0.01){
    Label <- "**"
  } else if(test$p.value < 0.05){
    Label <- "*"
  } else if(test$p.value < 0.1){
    Label <- "."
  } else {
    Label <- "ns"
  }
  ggplot(data = dt, aes(x = id, y = value)) +
    geom_violin(position = position_dodge(width = 0.3),fill="grey96") + ylab(Lab[i]) +
    geom_boxplot(width=.1, position = position_dodge(width = 0.4)) + theme_bw() +
    annotate("segment",x=1,xend=2,y=1.048*max(dt$value),yend=1.048*max(dt$value)) + 
    annotate("text",1.5,1.05*max(dt$value),label=Label, fontface = 2,size=6) +
    scale_x_discrete(limits=c("Supine","Standing")) + xlab("Body position") + 
    theme(text = element_text(size=17), axis.title = element_text(size=14,face = "bold")) 
  ggsave(paste0(i,".pdf"),dpi=600)
}; rm("i","dt","Label","Lab","Norm","test")

# Example of the T-test power calculation (here for mean heart rate - exploratory)
power.t.test(n = 100, delta = mean(data$SupHR-data$StaHR), sd = sd(data$SupHR-data$StaHR), type = "paired", alternative = "two.sided")

# Example of the Wilcoxon rank paired test power calculation (here for RMSSD, using rnorm - other distributions can also be inlcuded)
pval <- replicate(1000, wilcox.test(rnorm(100,mean = mean(data$SupRMSSD),sd = sd(data$SupRMSSD)), 
                                    rnorm(100,mean = mean(data$StaRMSSD),sd = sd(data$StaRMSSD)), 
                                    paired = TRUE)$p.value); sum(pval < .05) / 1000 

# Bayesian Correlations (Table 2 in the manuscript)
# for supine body position
dt <- data[,1:10]
mat = matrix(rep(0,100),ncol=10)
for (i in 1:10){
  for (j in 1:10){
    if(i<j){
      suppressWarnings(suppressMessages(bcort <- psycho::analyze(rstanarm::stan_glm(dt[,i] ~ dt[,j]))))
      if(bcort$values$effects$`dt[, j]`$MPE>90){
        mat[i,j] <- (bcort$values$effects$`dt[, j]`$median)*sd(dt[,j])/sd(dt[,i])
      }
    }
  }
}; rm("i","j","bcort")
mat <- data.frame(mat); colnames(mat) <- gsub("Sup","",colnames(dt)); rownames(mat) <- gsub("Sup","",colnames(dt)); View(mat)

# for standing body position
dt <- data[,11:20]
mat = matrix(rep(0,100),ncol=10)
for (i in 1:10){
  for (j in 1:10){
    if(i<j){
      suppressWarnings(suppressMessages(bcort <- psycho::analyze(rstanarm::stan_glm(dt[,i] ~ dt[,j]))))
      if(bcort$values$effects$`dt[, j]`$MPE>90){
        mat[i,j] <- (bcort$values$effects$`dt[, j]`$median)*sd(dt[,j])/sd(dt[,i])
      }
    }
  }
}; rm("i","j","bcort")
mat <- data.frame(mat); colnames(mat) <- gsub("Sta","",colnames(dt)); rownames(mat) <- gsub("Sta","",colnames(dt)); View(mat)
rm("mat","dt")


## MAIN ANALYSIS


library(powerMediation)
library(bnlearn)

# First method - GC
generalCorr::allPairs(as.matrix(data[,c(1:10)]),typ = 3)
generalCorr::allPairs(as.matrix(data[,c(11:20)]),typ = 3)

# Second method - CAM with pruning
test <- CAM::CAM(as.matrix(data[,c(1:10)]),pruning = TRUE, pruneMethodPars = list(cutOffPVal = 0.05))
test$Adj
test <- CAM::CAM(as.matrix(data[,c(11:20)]),pruning = TRUE, pruneMethodPars = list(cutOffPVal = 0.05))
test$Adj
rm("test")

# Here, the R session should be restarted in order not to make a conflict with psycho and rstanarm packages
.rs.restartR()

# Third method - FGES
FGES <- rcausal::fges(df = data[,c(1:10)], penaltydiscount = 1, maxDegree = -1,  
                      faithfulnessAssumed = TRUE, verbose = FALSE) 
FGES$edges
FGES <- rcausal::fges(df = data[,c(11:20)], penaltydiscount = 1, maxDegree = -1,  
                      faithfulnessAssumed = TRUE, verbose = FALSE) 
FGES$edges
rm("FGES")

# Fourth method - GFCI
GFCI <- rcausal::gfci(df = data[,c(1:10)], penaltydiscount = 1, maxDegree = -1,  
                      faithfulnessAssumed = TRUE, verbose = FALSE) 
GFCI$edges
GFCI <- rcausal::gfci(df = data[,c(11:20)], penaltydiscount = 1, maxDegree = -1,  
                      faithfulnessAssumed = TRUE, verbose = FALSE) 
GFCI$edges
rm("GFCI")

# Here, the R session should be restarted in order not to make a conflict with rcausal package
.rs.restartR()

# Fifth method - HC
res <- bnlearn::hc(data[,1:10])
plot(res)
res <- bnlearn::hc(data[,11:20])
plot(res)

# Sixth method - Tabu
res <- bnlearn::tabu(data[,1:10])
plot(res)
res <- bnlearn::tabu(data[,11:20])
plot(res)
rm("res")

# Here, the R session should be restarted in order not to make a conflict with bnlearn package
.rs.restartR()

# Mediations results
# (1) RMSSD $\rightarrow$ HR $\rightarrow$ cInsT (supine), -> p = 0.073185
# (2) HR $\rightarrow$ cInsT $\rightarrow$ cExpT (supine), -> p = 0.08592151
# (3) HR $\rightarrow$ cInsT $\rightarrow$ cInsV (supine), -> p = 0.08800903
# (4) cInsT $\rightarrow$ ciRR $\rightarrow$ HR (standing), -> p = 0.1046831
# (5) cInsV $\rightarrow$ ciRR $\rightarrow$ HR (standing), -> p = 0.05838449

# Example of the calculation for the first relationship
pred <- "SupRMSSD"
medi <- "SupHR"
post <- "SupRR"  
resmed <- medmod::med(data,post,medi,pred, paths=TRUE, estPlot = FALSE)
resmedDF <- data.frame(resmed$paths)
resmed$med
powerMediation::testMediation.Sobel(resmedDF$est[1],resmedDF$est[2],resmedDF$se[1],resmedDF$se[2],alpha = 0.05)$pval
